# Supplementary material for: Transplantation of rat embryonic stem cell-derived retinal progenitor cells preserves the retinal structure and function in rat retinal degeneration
Source: Stem Cell Res Ther. 2015 Nov 9;6:219. doi: 10.1186/s13287-015-0207-x (PMC4640237; doi:10.1186/s13287-015-0207-x)
Supplement: Additional file 5: Table S2. — List of log2 expression levels of tissue specific genes by microarray analysis. (XLS 59 kb) [file 13287_2015_207_MOESM5_ESM.xls]

## Sheet: 工作表1
tissue	gene	prpc_1	prpc_2	prpc_3	rpc1_1	rpc1_2	rpc1_3	rpc2_1	rpc2_2	rpc2_3
rpc	hes6	14.155	14.2687	14.382	12.0689	12.2142	11.5442	11.859	11.8589	11.944
	dkk3	13.8712	13.8227	13.925	11.5329	11.5931	10.9533	9.25604	9.55171	9.51472
	pax6	13.7942	13.719	13.7963	6.07496	7.66983	6.39581	6.49009	6.72431	5.87115
	Otx2	13.6269	13.6974	13.6632	12.5964	12.9001	11.8389	10.6173	10.7653	10.6741
	ccnd1	13.4955	13.6511	13.6238	10.3218	9.38592	10.7791	10.7669	10.025	10.0313
	lhx2	13.0546	13.0034	13.1875	12.466	12.782	12.1535	11.7969	11.8292	11.5328
	ascl1	12.7844	12.8473	12.9925	11.6177	11.9803	10.8289	10.9698	11.1738	11.0035
	meis1	12.6819	12.5882	12.7515	8.15922	7.86992	8.20798	7.60242	7.44396	7.16817
	Map2	12.3316	12.3848	12.2489	12.7723	13.233	12.464	13.4036	13.6318	13.6082
	Sox2	12.2708	12.2588	12.2777	13.3359	13.2846	12.9264	12.615	12.6658	12.6951
	six6	12.246	12.2952	12.2729	9.3466	8.89678	8.47784	10.5668	10.6663	10.1604
	Rax	12.1539	12.1721	12.1971	7.84863	8.57795	7.08055	6.96325	7.79664	6.25991
	notch1	12.0032	11.9966	12.1001	11.2283	11.1549	10.8617	9.99095	10.0726	9.8799
	hes1	11.7846	11.7873	11.7087	11.304	11.3602	11.2811	10.4451	10.2941	10.3931
	mycn	11.705	11.6538	11.6121	10.0997	10.6281	9.55094	9.97549	10.0858	9.81011
	sfrp2	11.6946	11.7737	11.7509	9.70332	9.69636	8.60663	7.26642	7.67179	6.99994
	mfng	10.3522	10.6368	10.648	7.74491	7.79343	6.3936	6.97812	6.65573	6.7184
	sox11	10.0989	10.1256	10.21	11.3256	11.4016	10.6217	11.8211	11.9968	12.1344
	rax	9.95561	9.93573	10.2263	4.2942	5.5465	0	4.81166	4.58881	1.95699
	hey1	9.84077	9.48822	9.55264	10.5307	10.2415	10.4088	9.17281	9.64958	9.23862
	hes5	9.81688	9.9502	10.0403	7.10725	7.56975	6.45738	6.51909	6.4586	6.48783
	igf1r	9.50057	9.61966	9.41491	8.69105	8.67923	8.86095	9.18501	8.88695	8.81898
	Sox2	9.2313	9.29361	9.21993	10.7673	10.8327	10.2983	9.84413	10.0184	9.82988
	Rxrg	8.98224	8.77057	8.72565	7.1075	6.97373	6.44792	7.1047	7.15203	7.30326
	smarcd3	8.25904	7.8908	8.13291	9.59144	9.48259	9.97132	9.88398	9.84628	9.72024
	fzd3	7.90428	7.70042	7.75154	8.12675	8.02644	8.40242	8.5749	8.50443	8.25541
	msi2	7.86531	8.19423	8.14495	8.35268	8.58411	8.21309	7.98272	8.07742	7.83329
	otx2	7.53891	7.54959	7.86861	6.93463	6.59552	6.23969	4.98976	5.68001	5.60821
	myc	7.49372	7.1545	7.31622	9.06467	8.07755	8.8047	9.23647	9.01358	8.94537
	Map2	7.26949	6.9267	6.68343	7.53541	8.3735	7.74646	8.43263	9.05237	8.76216
	Crx	7.14828	7.28651	7.08706	3.61093	4.40942	1.36201	1.90931	1.97576	2.11564
	sox2	6.96089	7.06146	7.18607	8.13797	7.51483	7.1272	7.42721	7.56288	7.44839
	heyl	6.95833	7.06986	7.23582	5.40806	5.51276	3.14542	5.41926	3.76741	5.4612
	six3	6.3776	6.27135	6.58032	5.88159	5.01805	4.35844	6.16906	6.04152	6.05991
	Gfap	6.12684	5.61646	5.8669	11.7615	11.872	11.9094	9.26566	10.5222	9.73102
	brca1	6.03727	5.87139	6.38277	5.32416	6.13581	5.00833	5.49777	4.59208	5.15694
	Rxrg	5.29115	5.37763	5.90151	5.58169	5.78455	4.98389	5.59026	5.18053	5.05079
photoreceptor	neurod1	13.6597	13.774	13.6911	7.10808	7.02525	6.23756	6.36565	6.56217	6.69852
	ascl1	12.7844	12.8473	12.9925	11.6177	11.9803	10.8289	10.9698	11.1738	11.0035
	prdm1	11.615	11.7783	11.6067	6.44223	6.21931	5.74823	6.07568	5.4266	5.68805
	gnat2	11.5427	11.6087	11.2484	2.86499	0.610287	1.79609	3.15166	1.77416	3.66869
	rom1	11.2738	11.6034	11.2934	6.8195	7.15347	6.70644	5.63028	5.73997	5.9437
	pias3	11.1617	10.9493	10.8828	9.99303	9.78884	10.071	9.57776	9.58004	9.45196
	prph2	10.6359	10.8525	10.6256	4.55682	3.49382	4.58962	0.505798	4.87375	2.30238
	rorb	10.5319	10.3434	10.4919	5.79164	5.79685	5.36864	6.24376	5.57303	6.49009
	nr2f1	10.5302	10.6588	10.2987	10.2531	10.0557	10.088	10.294	10.5092	10.6749
	rbp3	10.4742	10.6358	10.3257	4.10245	1.53216	5.82621	4.99301	4.77291	4.18063
	opn1sw	10.4062	10.5064	10.1731	4.5585	0	1.78509	1.91086	5.05249	1.58385
	aipl1	10.1361	10.2616	10.3393	5.10072	3.94534	4.68612	5.19861	4.71981	4.87777
	abca4	9.02932	9.14004	9.07845	4.25788	4.56736	4.23555	1.45694	2.7708	4.2292
	rxrg	8.98224	8.77057	8.72565	7.1075	6.97373	6.44792	7.1047	7.15203	7.30326
	pde6h	8.64359	8.43844	8.41662	6.43581	7.48693	5.73426	6.07724	6.23146	5.37835
	rora	8.28683	8.13687	8.04421	4.64098	3.76336	4.43267	0.765419	4.6372	4.26704
	rho	7.71702	7.92747	7.60321	5.10771	4.73528	4.70282	4.41787	4.3383	2.04462
	nr2f2	7.37517	7.11662	7.61636	6.72827	7.06252	7.06397	7.26284	7.39946	6.88004
	crx	7.14828	7.28651	7.08706	3.61093	4.40942	1.36201	1.90931	1.97576	2.11564
	tulp1	6.99873	6.99191	7.83894	1.96119	1.28199	2.10872	1.53458	2.73538	1.97809
	thrb	6.90369	6.72794	6.26477	5.28412	5.47093	6.10917	5.58641	5.65755	4.98922
	rcvrn	6.72656	6.19813	6.3819	1.88763	4.17022	3.74801	1.3285	4.44251	2.98581
	gnat1	6.1944	5.95563	5.80907	5.84881	4.4269	4.89795	5.18489	3.98987	3.45027
ganglion	neurod1	13.6597	13.774	13.6911	7.10808	7.02525	6.23756	6.36565	6.56217	6.69852
	sncg	13.1302	13.1561	12.8452	7.60346	7.31371	7.0165	6.95185	6.99009	6.95466
	snca	10.6989	10.8933	10.4801	8.41353	8.77486	8.26792	9.09432	9.65345	9.56703
	nrn1	9.12141	9.15876	9.0533	6.4229	6.64579	6.83415	6.81828	6.76281	7.23835
	ebf3	8.28387	8.17891	7.76589	4.28024	3.54357	4.21365	4.26163	3.35896	3.48224
	isl1	7.94222	7.52497	7.90865	7.72032	7.30371	6.37509	8.80554	8.92827	8.89802
	pou4f1	7.90409	8.28941	7.56733	4.76994	4.44423	3.871	5.45915	4.74973	3.95811
	scn9a	7.49477	7.61266	7.24274	6.05795	6.88463	6.01585	7.62303	8.39216	7.65301
	dlx1	6.98633	7.00127	6.76549	11.1737	11.4743	10.2993	11.9491	12.036	12.1388
	slit1	6.80837	6.08623	6.56581	6.35709	6.17049	5.84238	6.7363	6.13019	5.99457
	barhl2	5.07335	6.42174	6.47548	4.99347	2.74211	1.51895	4.99741	3.42707	4.90225
amcrine	neurod1	13.6597	13.774	13.6911	7.10808	7.02525	6.23756	6.36565	6.56217	6.69852
	meis2	12.2764	12.3631	12.2196	9.41177	9.93215	9.48416	9.19072	9.4348	9.0583
	slc1a3	12.1689	12.3514	12.1978	11.4949	12.5999	11.2522	11.6689	11.476	11.3793
	pcp4	9.91631	10.2178	9.86469	11.9792	12.8421	11.026	9.65572	10.4772	10.3188
	ptf1a	9.81454	10.1843	10.0725	5.64048	5.97083	4.55008	5.10166	5.44053	3.97844
	gad1	9.69568	9.55457	9.84819	11.4981	11.8227	11.3951	13.0205	13.208	13.037
	calb1	7.96457	8.16528	7.49159	9.29561	10.057	9.13473	10.4898	10.3547	10.3181
	isl1	7.94222	7.52497	7.90865	7.72032	7.30371	6.37509	8.80554	8.92827	8.89802
	nr4a2	7.81804	7.61019	7.96559	7.59711	7.69819	7.63564	8.08487	8.24419	8.08233
	neurod2	6.49716	6.47016	6.39293	2.64947	5.67622	5.40592	4.58983	5.14644	4.28518
	six3	6.3776	6.27135	6.58032	5.88159	5.01805	4.35844	6.16906	6.04152	6.05991
	neurod6	5.32266	5.06021	5.42803	3.95267	6.7991	4.66595	3.84291	4.20926	4.31243
	barhl2	5.07335	6.42174	6.47548	4.99347	2.74211	1.51895	4.99741	3.42707	4.90225
horizontal	calb2	10.5348	10.5967	10.5923	5.84782	6.31728	3.21743	4.8512	5.89775	4.49835
	stx4	9.95064	9.87721	9.9811	10.9581	10.7506	11.0175	10.0664	10.1152	10.1186
	ptf1a	9.81454	10.1843	10.0725	5.64048	5.97083	4.55008	5.10166	5.44053	3.97844
	calb1	7.96457	8.16528	7.49159	9.29561	10.057	9.13473	10.4898	10.3547	10.3181
	prox1	6.39287	6.14746	5.91534	4.98542	5.93158	5.63926	5.59377	5.59593	5.75355
	six3	6.3776	6.27135	6.58032	5.88159	5.01805	4.35844	6.16906	6.04152	6.05991
bipolar	ascl1	12.7844	12.8473	12.9925	11.6177	11.9803	10.8289	10.9698	11.1738	11.0035
	irx5	4.96982	5.43299	4.4025	5.8679	4.69449	3.26398	5.39854	5.94751	2.43747
muller	hes1	11.7846	11.7873	11.7087	11.304	11.3602	11.2811	10.4451	10.2941	10.3931
	rax	9.95561	9.93573	10.2263	4.2942	5.5465	0	4.81166	4.58881	1.95699
	hes5	9.81688	9.9502	10.0403	7.10725	7.56975	6.45738	6.51909	6.4586	6.48783
hepatic	arg1	8.81301	8.71158	8.27512	4.03149	5.01932	4.99706	5.83576	4.29046	4.30188
	pkhd1l1	6.82764	6.53322	7.1562	5.68872	4.27637	5.80853	5.10191	4.53691	4.86753
	hhex	5.95036	5.37187	5.37157	4.57152	4.32554	4.82226	5.51868	3.09426	4.33659
	hnf1b	5.84931	2.34054	4.3551	3.61674	3.00926	1.06633	5.61969	2.85926	2.94946
	cdh17	5.81832	5.10403	4.97933	5.03172	4.92627	5.61713	3.83877	6.24059	5.72532
	vwf	5.32935	5.72412	5.90346	5.46804	6.28902	4.73257	1.04416	5.19586	2.66744
	fabp1	3.42007	5.24248	1.11473	1.80607	2.19735	2.50132	2.31845	3.64567	2.59723
	alb	2.50741	0	1.19907	3.85677	4.00701	4.05163	0.11689	4.85006	4.20217
	cyp19a1	2.19558	1.33824	1.68776	2.86486	1.2219	2.43582	2.52835	2.54567	0.902703
	il6	1.96785	1.98787	0	6.96839	5.73279	7.59194	5.33742	4.62821	5.3411
	gys2	1.15794	3.71805	3.8987	2.75264	1.92875	1.53616	4.0549	4.49006	3.15602
	rnase2	0	0	3.24463	3.57749	0.961291	3.29555	0	1.25009	3.02912
non-retina CNS	dlc1	7.1309	7.71657	7.20227	5.25831	1.6914	4.74794	5.30349	5.59571	5.76378
	hoxa9	5.61073	1.54799	1.81307	1.65508	1.24304	4.1109	2.25801	3.55973	4.55224
	en2	5.5934	4.11608	4.12424	6.43179	5.59111	6.29299	3.72793	5.2088	2.26731
	phox2a	5.49076	3.31304	4.07476	4.77999	5.31074	5.3653	4.90108	5.44241	4.81038
	hoxa4	5.34497	6.06082	5.16181	3.62963	5.82053	6.00749	6.04189	5.00257	4.09896
	hoxd9	5.03899	4.37952	1.12055	5.26954	5.84252	5.84253	4.9011	4.86774	4.82147
	emx1	5.02255	6.06048	5.38212	3.2678	5.38748	5.49311	4.99658	4.72516	5.13483
	hoxb7	4.09237	5.08557	4.1011	5.24701	4.67743	2.83556	2.53305	4.36674	5.18183
	hoxc9	2.07393	1.92128	3.6378	1.19651	0.911073	1.77257	2.92069	4.35613	3.17756
	hoxa5	1.30168	2.97849	1.05577	4.26216	1.75971	1.45166	1.59891	1.7596	0.939979
cardiact	nppa	6.20511	6.44743	6.38527	6.60229	6.08439	6.59515	7.23063	7.27667	7.36836
	edn1	6.07953	7.04752	5.90621	6.31206	6.06041	6.07128	7.16518	6.30934	6.66052
	nppb	5.79615	5.5654	5.02384	5.58081	5.21389	6.76177	7.15828	5.35467	7.08061
	hand2	5.70086	5.60458	2.95631	5.26814	5.76082	5.39179	4.9142	5.05542	4.21463
	kcne2	5.17498	3.58076	3.09853	3.07478	2.6382	2.29028	4.7338	3.18532	4.72129
	xirp1	4.56031	6.04032	4.71529	5.66498	5.83692	5.95857	4.88793	5.29429	5.03024
	myh6	4.51915	4.29274	4.6793	3.66585	4.18079	4.21116	3.4599	4.49253	4.80944
	myl3	4.43465	5.31018	4.50919	5.96759	3.41754	3.39444	5.57285	6.49695	5.61272
	myl2	2.65793	0.640531	2.71213	3.13151	2.60477	5.23748	1.64657	0.919847	4.09267
	gjb1	2.19571	3.16265	3.95714	2.36229	2.33574	2.61398	3.25073	2.62047	2.85766
	mb	2.1565	3.62519	1.67293	7.52376	5.91084	7.27202	3.36678	4.57238	1.95261
	gjb6	1.31321	3.82307	0.979262	4.44194	4.80599	2.4356	3.92812	4.34638	2.65642
	irx4	0.323205	0.671815	4.92007	2.49634	1.65667	4.84839	4.14461	3.35234	2.99888
renal	hnf1b	5.84931	2.34054	4.3551	3.61674	3.00926	1.06633	5.61969	2.85926	2.94946
	ren	5.15261	6.05491	5.68243	5.54666	5.76479	5.29101	5.10998	5.52585	4.64409
	ace	4.90231	5.9379	5.46529	5.43252	6.07353	4.60818	4.52692	5.16973	2.98337
	crh	4.24345	4.20069	2.94751	4.73733	5.59095	4.49568	5.42038	5.23222	4.66161
	wt1	4.19253	5.10587	2.26836	5.59296	2.21336	1.45624	4.77905	4.86713	3.47696
	cdh16	2.72588	1.96403	2.66247	2.41871	2.47605	1.25713	2.62425	4.12742	4.1552
pineal gland	ddc	5.8283	5.91908	5.83809	7.6531	6.96664	7.46446	7.97279	8.23853	7.62848
	aanat	5.80313	5.91399	5.76539	4.06224	4.6133	5.26089	2.88063	5.23832	3.19321
	gch1	4.99643	4.52702	5.12573	2.71407	1.89002	3.33387	3.9009	3.52373	4.60869
	alox12	4.55248	4.76411	4.83121	4.70277	4.24586	4.46114	3.6647	4.35635	2.13598
	alox15	2.70406	5.72855	6.2104	5.18056	3.11104	2.43559	4.82931	5.07658	5.59769
	dio2	1.01531	1.86911	1.01195	5.46706	5.91875	4.75102	3.71643	1.29571	0.774351
